# Supplementary material for: Mesomycoplasma ovipneumoniae from goats with respiratory infection: pathogenic characteristics, population structure, and genomic features
Source: BMC Microbiol. 2023 Aug 14;23:220. doi: 10.1186/s12866-023-02964-0 (PMC10424369; doi:10.1186/s12866-023-02964-0)
Supplement: Supplementary file 2 — Additional file 2: Table S1. Genomic statistics of the public genome sequences available in NCBI database. Table S2. Annotation results of potential virulence genes. [file 12866_2023_2964_MOESM2_ESM.xlsx]

## Sheet: Table S1
Table S1. Genomic statistics of the public genome sequences available in NCBI database.
Strain	Number of sequences	Total length (bp)	CG content（%）	Average lengths	Average length (kb)	N50	N50 (kb)	coding gene	non-coding gene
90	14	1031345	28.97	73667.5	73.6675	85831	85.831	1481	47
TC1	70	1018119	28.82	14544.6	14.5446	37888	37.888	1460	34
TC2	76	1012257	29.03	13319.2	13.3192	28893	28.893	1459	35
TC3	81	1038865	28.77	12825.5	12.8255	23460	23.46	1522	34
TC4	119	996705	30.21	8375.67	8.37567	33958	33.958	1427	34
TC5	83	1014059	28.46	12217.6	12.2176	32527	32.527	1467	43
TC7	78	1007925	28.39	12922.1	12.9221	29370	29.37	1461	41
TC8	85	1000118	28.68	11766.1	11.7661	36017	36.017	1429	41
USP-BR2017	91	1129271	29.08	12409.6	12.4096	55327	55.327	1621	34
14811	56	1071502	29.2	19134	19.134	37262	37.262	1526	37
ATCC_29419	97	1021088	29.2	10526.7	10.5267	25543	25.543	1449	35
NM2010	8	1084158	28.96	135520	135.52	875914	875.914	1527	37
SC01	37	1020200	28.85	27573	27.573	55713	55.713	1477	37
Y98	100	1038477	28.73	10384.8	10.3848	21044	21.044	1446	35

## Sheet: Table S2
Table S2. Annotation results of potential virulence genes.
SEQUENCE	START	END	STRAND	GENE	GAPS	%COVERAGE	%IDENTITY	DATABASE	ACCESSION	PRODUCT
group_2053	102	1677	+	mhp107	37/96	49.02	64.52	vfdb		(mhp107) P97 paralog surface adhesin [P97/P102 paralog family (VF0426)] [Mycoplasma hyopneumoniae 232]
group_2494	100	1689	+	mhp107	34/93	49.47	64.76	vfdb		(mhp107) P97 paralog surface adhesin [P97/P102 paralog family (VF0426)] [Mycoplasma hyopneumoniae 232]
group_2495	100	1689	+	mhp107	34/93	49.47	64.76	vfdb		(mhp107) P97 paralog surface adhesin [P97/P102 paralog family (VF0426)] [Mycoplasma hyopneumoniae 232]
group_2540	105	1190	+	p97	22/44	31.8	66.88	vfdb	YP_115696	(p97) protein p97; cilium adhesin [P97/P102 paralog family (VF0426)] [Mycoplasma hyopneumoniae 232]
group_260	7	1100	+	mhp683	12/27	30.29	64.6	vfdb		(mhp683) P102 paralog surface adhesin [P97/P102 paralog family (VF0426)] [Mycoplasma hyopneumoniae 232]
group_261	7	1100	+	mhp683	14/29	30.26	64.72	vfdb		(mhp683) P102 paralog surface adhesin [P97/P102 paralog family (VF0426)] [Mycoplasma hyopneumoniae 232]
group_262	7	1100	+	mhp683	14/29	30.26	64.72	vfdb		(mhp683) P102 paralog surface adhesin [P97/P102 paralog family (VF0426)] [Mycoplasma hyopneumoniae 232]
group_264	10	1100	+	mhp683	17/34	30.13	65.44	vfdb		(mhp683) P102 paralog surface adhesin [P97/P102 paralog family (VF0426)] [Mycoplasma hyopneumoniae 232]
group_332	1	974	+	lppT	14/24	33.4	67.68	vfdb	YP_115895	(lppT) Lipoprotein T P102 paralog surface adhesin [P97/P102 paralog family (VF0426)] [Mycoplasma hyopneumoniae 232]
group_999	42	1100	+	p97	26/59	30.81	66.14	vfdb	YP_115696	(p97) protein p97; cilium adhesin [P97/P102 paralog family (VF0426)] [Mycoplasma hyopneumoniae 232]
